# Supplementary material for: Effects of transcranial direct current stimulation using a commercially available device on gait in Parkinson’s disease with freezing of gait
Source: PLoS One. 2025 Aug 21;20(8):e0330286. doi: 10.1371/journal.pone.0330286 (PMC12370039; doi:10.1371/journal.pone.0330286)
Supplement: S1 File — (XLSX) [file pone.0330286.s001.xlsx]

## Sheet: Screening
No.	Age	Sex	disease period (yr)	FOG-Q	UPDRS 3	UPDRS 3	MMSE	FAB	MoCA-J	PDQ-39
					med off	med on
1	68	F	18	15	69	29	27	17	24	35
2	64	F	21	23	41	15	29	18	26	1
3	70	M	13	21	39	13	28	17	22	40
4	63	M	9	12	44	14	30	15	30	17
5	69	F	18	15	37	12	30	15	29	38
6	70	F	11	14	59	11	29	15	26	94
7	48	F	15	19	50	12	30	18	29	62
8	70	F	17	21	21	5	30	18	30	72
9	70	F	17	11	37	11	30	18	28	70
10	71	F	10	15	36	17	27	14	28	34
11	56	F	18	23	22	6	29	18	29	70
12	66	F	12	18	36	19	25	15	24	42
13	72	F	12	21	42	18	29	16	26	133
14	64	M	12	19	45	25	30	18	28	39
15	70	F	12	12	36	15	30	15	28	34
16	65	F	12	20	24	5	30	16	25	89
17	53	F	5	12	48	22	29	13	23	83
18	61	F	10	19	54	18	29	16	27	60
19	66	M	12	12	46	13	28	17	24	39
20	60	M	6	11	26	8	30	17	27	21

## Sheet: PART 1
No.	Walking distance in 30 sec		10-m natural walking (time)		10-m natural walking (step)		TUG (time)		TUG (step)		360 degree rotation clockwise (time)		360 degree rotation clockwise (step)		360 degree rotation counterclockwise (time)		360 degree rotation counterclockwise (step)
	sham	SMA stim	sham	SMA stim	sham	SMA stim	sham	SMA stim	sham	SMA stim	sham	SMA stim	sham	SMA stim	sham	SMA stim	sham	SMA stim
1	21.6	23.5	19.1	17.6	52	49	25.8	23	72	52	not attempt	not attempt	not attempt	not attempt	not attempt	not attempt	not attempt	not attempt
2	11.2	27.1	31.6	11.4	58	27	55.5	13.4	84	27	14.5	3.7	36	9	16.2	4.7	42	12
3	32.3	35.1	8.9	8.1	18	15	9.9	10	17	19	4.3	4.4	10	13	4	5.4	14	16
4	8.5	10.6	28.3	21	58	42	65.6	49.6	174	109	5.6	5.8	28	25	7	9.4	29	44
5	15.4	18.6	20.6	16.6	20	25	35.4	18.4	50	22	12.3	9	28	18	16	9.3	39	22
6	28.3	29.2	11	11	20	20	14.2	11.9	23	20	14.3	12.4	25	24	6.1	6.4	17	16
7	34.5	36.3	12.9	10.7	27	24	26.8	23.7	42	40	14.1	9	37	32	19.6	14.1	46	43
8	13.2	20.2	30.9	18.3	66	34	30.1	15.2	78	25	6.9	7.4	23	27	7.6	6.3	23	23
9	32.5	33.9	9	8.9	18	19	9.2	10.2	17	17	3.5	3	10	7	3	3.5	8	6
10	20.5	22.3	15.5	14	25	27	22.3	16.4	31	27	9.8	6.7	20	14	8.2	8	18	15
11	29.1	23.5	14.1	13.7	24	21	17.4	13.3	25	23	7.5	6.7	11	10	7.3	13.1	10	15
12	17.2	16.4	15.8	17.1	33	32	34.9	22.1	70	43	7.2	8.6	18	26	18.7	9.9	42	30
13	28.6	18.1	13.7	17.2	25	30	148.7	40.8	130	41	58.3	81.7	41	50	68.8	137.3	42	62
14	34.5	36.3	8.3	8.6	18	16	9.3	10.3	20	22	7.7	6.7	30	25	8.3	9.9	36	44
15	23.6	19.5	14.5	17.3	27	29	16.4	17.9	24	27	7.1	6.9	13	13	5	6.1	8	10
16	26.2	25.2	13	11.7	20	22	12.5	13.5	20	20	14.2	9.5	18	15	13	12	18	18
17	17.7	22.4	17.2	13.8	30	25	22.2	16.3	32	24	8.2	4.9	11	8	7.3	4.9	9	6
18	11.9	4.1	19.9	98.4	39	212	22.4	52.7	45	106	11.1	11.8	23	20	13.9	16.2	30	19
19	30.6	26.2	9.4	11	18	21	13.3	17.2	20	28	6.3	7.1	10	13	7	8	11	14
20	26.8	27.3	11.5	12	21	22	16.7	16.3	25	26	9.5	13.7	26	33	14.6	17.1	43	32

## Sheet: PART 2
No.	Walking distance in 30 sec		10-m natural walking (time)		10-m natural walking (step)		TUG (time)		TUG (step)		360 degree rotation clockwise (time)		360 degree rotation clockwise (step)		360 degree rotation counterclockwise (time)		360 degree rotation counterclockwise (step)
	sham	M1 stim	sham	M1 stim	sham	M1 stim	sham	M1 stim	sham	M1 stim	sham	M1 stim	sham	M1 stim	sham	M1 stim	sham	M1 stim
1	36.7	35.7	9.5	11	21	30	12.4	12.2	22	31	not attempt	not attempt	not attempt	not attempt	not attempt	not attempt	not attempt	not attempt
2	26.2	30.9	10.6	9.4	23	21	11.1	11.1	21	24	4.8	3.9	12	11	5.1	4.5	16	18
3	24.7	40.3	11.7	8	22	16	10.5	8.9	20	16	5.5	3.4	19	11	5.6	3.7	20	12
4	10.1	14.8	17	17.1	32	32	34.6	28.3	72	49	6.1	5.1	18	17	5.9	5.6	23	23
5	21.5	23.2	14.2	13.5	21	21	18	14.1	22	18	7.6	6.8	18	15	7.9	6.9	20	16
6	not attempt	not attempt	not attempt	not attempt	not attempt	not attempt	not attempt	not attempt	not attempt	not attempt	not attempt	not attempt	not attempt	not attempt	not attempt	not attempt	not attempt	not attempt
7	30.4	40.8	11.4	10	24	22	15.2	13	25	21	10	7.5	30	18	8.9	8.2	22	22
8	17.1	28.2	30.3	13.2	53	26	50.7	13.1	128	20	8.1	6.3	40	31	6	5.5	30	24
9	35.9	35.1	9.3	9.6	20	20	9.8	10	19	18	4.1	4.2	10	10	3.7	4.5	10	13
10	26.3	29.2	12.6	11.9	25	23	14.7	15.2	26	24	6.1	5.2	16	14	5.8	5.6	14	13
11	28.7	22.4	11.8	12.1	18	23	11.8	18.7	22	31	7.2	32	13	26	20.7	50.2	21	30
12	14	13.2	20.3	19.6	43	44	28.7	29.4	63	65	7.8	11	22	32	8.6	12.2	27	35
13	18.2	18.4	18.4	17.4	30	29	18	26.8	33	41	12.3	14.8	38	33	64.2	7.4	38	18
14	38.9	39.1	7.3	7.2	15	15	9.9	9.9	20	18	8.1	6.1	33	22	9.3	6.9	40	26
15	20.2	17.7	15.6	17.8	29	33	17.3	21.6	28	40	5.9	6.1	12	13	4.5	6.2	8	14
16	28.5	28.3	10.4	9.9	22	19	11.9	10.9	20	23	5.8	6.8	11	13	9	9.7	20	22
17	18.5	19.2	18.4	15.3	34	26	21.4	17.9	34	28	6.8	6.3	10	11	7.6	7.1	11	11
18	8.8	6.5	31.2	33.1	57	63	26.5	42.3	52	88	14.9	21.2	29	34	14.3	22	29	38
19	29.6	28.7	10.4	10.7	20	20	17.9	15.7	26	24	7.6	7.5	16	14	7.6	8.4	15	19
20	21.2	26.4	18.8	14	36	26	65.3	21.4	73	46	17.8	12.4	35	26	23.3	16.7	57	47
